# Supplementary material for: Rheumatoid arthritis-associated rheumatoid factors post-COVID-19
Source: Front Immunol. 2025 Feb 13;16:1553540. doi: 10.3389/fimmu.2025.1553540 (PMC11864925; doi:10.3389/fimmu.2025.1553540)
Supplement: Supplementary file 1 [file DataSheet1.xlsx]

## Sheet: IgM
					IgM	IgM	IgM	IgM	IgM	IgM	IgM	IgM	IgM	IgM	IgM	IgM	IgM	IgM	IgM	IgM	IgM	IgM	IgM	IgM	IgM	IgM	IgM	IgM	IgM	IgM	IgM	IgM	IgM	IgM	IgM	IgM	IgM	IgM	IgM	IgM	IgM	IgM	IgM	IgM	IgM	IgM	IgM	IgM	IgM
Control	COVID	RA+	Sex	Age (yrs)	IgG1-11 (abs)	IgG1-11 (+)	IgG1-11J (abs)	IgG1-11J (+)	IgG1-80 (abs)	IgG1-80 (+)	IgG1-80J (abs)	IgG1-80J (+)	IgG1-167 (abs)	IgG1-167 (+)	IgG1-167B (abs)	IgG1-167B (+)	IgG1-167J (abs)	IgG1-167J (+)	IgG1-167BJ (abs)	IgG1-167BJ (+)	IgG1-202 (abs)	IgG1-202 (+)	IgG1-202J (abs)	IgG1-202J (+)	IgG1-219 (abs)	IgG1-219 (+)	IgG1-219B (abs)	IgG1-219B (+)	IgG1-219J (abs)	IgG1-219J (+)	IgG1-219BJ (abs)	IgG1-219BJ (+)	IgG1-289 (abs)	IgG1-289 (+)	IgG1-289B (abs)	IgG1-289B (+)	IgG1-289J (abs)	IgG1-289J (+)	IgG1-289BJ (abs)	IgG1-289BJ (+)	IgG1-131 (abs)		IgG1-131B (abs)		IgG1-131J (abs)		IgG1-131JB (abs)		IgG-236 (abs)
1	0	0	Female	29.25	0.00675	0	0.0073	0	0.07515	0	0.1223	0	0.136	0	0.1547	0	0.11415	0	0.10185	0	0.10005	0	0.0517	0	0.0874	0	0.09045	0	0.07655	0	0.07045	0	0.02745	0	0.0531	0	0.0234	0	0.001	0	0.03245	0	0.03575	0	0.0233	0	0.00955	0	0.365
1	0	0	Female	37.55	0.0063	0	0.00425	0	0.0231	0	0.06765	0	0.01655	0	0.0122	0	0.0091	0	0.00765	0	0.03355	0	0.0197	0	0.0168	0	0.0259	0	0.0145	0	0.01875	0	0.0065	0	0.01225	0	0.0077	0	0.00035	0	0.01295	0	0.01185	0	0.0101	0	0.00225	0	0.053
1	0	0	Female	39.58	0.00275	0	0.0012	0	0.068	0	0.07865	0	0.0212	0	0.02405	0	0.00955	0	0.001	0	0.12495	0	0.09655	0	0.0038	0	0.0563	0	0.00855	0	0.0406	0	0.001	0	0.001	0	0.00395	0	0.001	0	0.0265	0	0.0126	0	0.05065	0	0.0018	0	0.065
1	0	0	Female	50.43	0.0188	0	0.01145	0	0.07075	0	0.1087	0	0.06765	0	0.0438	0	0.0691	0	0.0123	0	0.21555	0	0.11735	0	0.06375	0	0.0831	0	0.0833	0	0.06215	0	0.02225	0	0.02225	0	0.03345	0	0.0071	0	0.07835	0	0.078	0	0.1795	0	0.1349	0	0.234
1	0	0	Female	65.61	0.02255	0	0.0162	0	0.1074	0	0.03555	0	0.00735	0	0.0111	0	0.00685	0	0.0027	0	0.2885	0	0.0951	0	0.02915	0	0.014	0	0.0024	0	0.0006	0	0.00135	0	0.0179	0	0.04165	0	0.0127	0	0.01045	0	0.00795	0	0.0035	0	0.0052	0	0.178
1	0	0	Female	65.64	0.0256	0	0.01945	0	0.0598	0	0.0351	0	0.0003	0	0.0047	0	0.0086	0	0.00805	0	0.08515	0	0.08045	0	0.01015	0	0.01285	0	0.03045	0	0.03255	0	0.01245	0	0.0123	0	0.01875	0	0.0102	0	0.001	0	0.001	0	0.01605	0	0.01735	0	0.014
1	0	0	Female	49.22	0.001	0	0.00115	0	0.00165	0	0.00555	0	0.0272	0	0.03305	0	0.0176	0	0.0211	0	0.0115	0	0.00575	0	0.001	0	0.0047	0	0.0015	0	0.0033	0	0.001	0	0.0075	0	0.00895	0	0.001	0	0.01525	0	0.01065	0	0.00185	0	0.011	0	0.062
1	0	0	Female	52.89	0.05055	0	0.0343	0	0.00345	0	0.00705	0	0.0374	0	0.0294	0	0.02665	0	0.01775	0	0.03435	0	0.0274	0	0.02505	0	0.02525	0	0.03785	0	0.03635	0	0.00735	0	0.02075	0	0.0132	0	0.0076	0	0.02205	0	0.00325	0	0.00175	0	0.001	0	0.123
1	0	0	Female	63.08	0.01595	0	0.01065	0	0.0349	0	0.0619	0	0.01	0	0.0069	0	0.00265	0	0.0015	0	0.08795	0	0.0854	0	0.11225	0	0.1084	0	0.0042	0	0.00555	0	0.00585	0	0.01915	0	0.01765	0	0.0064	0	0.08655	0	0.08125	0	0.05925	0	0.0601	0	0.006
1	0	0	Female	54.82	0.0386	0	0.02	0	0.0596	0	0.10105	0	0.0205	0	0.01695	0	0.01005	0	0.0113	0	0.09935	0	0.129	0	0.06815	0	0.0684	0	0.05745	0	0.05475	0	0.06775	0	0.10945	0	0.06245	0	0.01635	0	0.04545	0	0.04315	0	0.01725	0	0.01325	0	0.173
1	0	0	Female	48.58	0.001	0	0.0008	0	0.0078	0	0.0159	0	0.0441	0	0.0393	0	0.0279	0	0.0207	0	0.0275	0	0.0475	0	0.0275	0	0.0339	0	0.018	0	0.0076	0	0.0633	0	0.0571	0	0.0422	0	0.0151	0	0.0066	0	0.00525	0	0.008	0	0.003	0	0.05
1	0	0	Female	21.35	0.0513	0	0.0185	0	0.0624	0	0.0962	0	0.0326	0	0.0305	0	0.0308	0	0.0349	0	0.1181	0	0.2554	0	0.0428	0	0.0321	0	0.0139	0	0.0277	0	0.0353	0	0.0541	0	0.0439	0	0.0207	0	0.0253	0	0.02025	0	0.024	0	0.0302	0	0.055
1	0	0	Female	20.79	0.09	0	0.0435	0	0.0442	0	0.0578	0	0.0653	0	0.0696	0	0.058	0	0.0768	0	0.1177	0	0.1596	0	0.0488	0	0.063	0	0.0377	0	0.0463	0	0.0455	0	0.1414	0	0.0951	0	0.0273	0	0.11405	0	0.1075	0	0.0673	0	0.046	0	0.04
1	0	0	Female	24.25	0.0326	0	0.0498	0	0.0431	0	0.0916	0	0.084	0	0.0595	0	0.0598	0	0.0639	0	0.1207	0	0.1166	0	0.1627	0	0.1167	0	0.0911	0	0.0521	0	0.0565	0	0.1042	0	0.0871	0	0.001	0	0.04885	0	0.0387	0	0.024	0	0.01615	0	0.072
1	0	0	Female	32.84	0.0636	0	0.0689	0	0.0333	0	0.0791	0	0.0633	0	0.0329	0	0.0227	0	0.0388	0	0.0484	0	0.0731	0	0.0198	0	0.0166	0	0.0219	0	0.0088	0	0.0106	0	0.0319	0	0.0324	0	0.0092	0	0.0121	0	0.01505	0	0.0303	0	0.0275	0	0.183
1	0	0	Female	38.02	0.0044	0	0.0096	0	0.0336	0	0.0062	0	0.0507	0	0.0328	0	0.0314	0	0.0176	0	0.1158	0	0.0208	0	0.0111	0	0.0351	0	0.0034	0	0.0175	0	0.0151	0	0.0321	0	0.0255	0	0.0058	0	0.022	0	0.05505	0	0.04095	0	0.0374	0	0.067
1	0	0	Female	48.18	0.0157	0	0.0172	0	0.0198	0	0.024	0	0.0093	0	0.0131	0	0.0087	0	0.0111	0	0.0598	0	0.0362	0	0.0276	0	0.0256	0	0.0262	0	0.0144	0	0.0091	0	0.0265	0	0.012	0	0.005	0	0.0058	0	0.00525	0	0.00505	0	0.00305	0	0.226
1	0	0	Female	44.98	0.0199	0	0.0259	0	0.0664	0	0.059	0	0.001	0	0.0414	0	0.0319	0	0.0343	0	0.1908	0	0.0971	0	0.04	0	0.0582	0	0.0225	0	0.0344	0	0.0241	0	0.0429	0	0.0323	0	0.0138	0	0.0303	0	0.03555	0	0.0305	0	0.01865	0	0.135
1	0	0	Male	64.09	0.0252	0	0.027	0	0.1222	0	0.17	0	0.042	0	0.036	0	0.0237	0	0.0304	0	0.1502	0	0.0804	0	0.0432	0	0.0422	0	0.0237	0	0.0304	0	0.0434	0	0.0584	0	0.0677	0	0.0082	0	0.01985	0	0.01665	0	0.0214	0	0.0037	0	0.036
1	0	0	Male	49.33	0.0111	0	0.0133	0	0.0541	0	0.1081	0	0.0376	0	0.0516	0	0.0359	0	0.0596	0	0.0897	0	0.1304	0	0.0363	0	0.0725	0	0.0359	0	0.0596	0	0.0595	0	0.0722	0	0.0567	0	0.0265	0	0.025	0	0.03065	0	0.01365	0	0.0156	0	0.034
0	1	0	Female	30.02	0.00755	0	0.00845	0	0.03495	0	0.20065	1	0.05975	0	0.3643	1	0.0368	0	0.38995	1	0.3573	1	0.16325	0	0.18285	1	0.03245	0	0.01675	0	0.16365	1	0.00665	0	0.0924	0	0.0127	0	0.01205	0	0.1222	1	0.3017	1	0.30855	1	0.36795	1	0.162
0	1	0	Female	34.68	0.00945	0	0.00955	0	0.14645	1	0.1338	0	0.1037	0	0.1123	0	0.0768	0	0.12525	1	0.1095	0	0.06005	0	0.0434	0	0.0306	0	0.00905	0	0.016	0	0.0093	0	0.0149	0	0.0175	0	0.0013	0	0.043	0	0.06195	0	0.0722	0	0.07815	0	0.241
0	1	0	Male	39.87	0.0117	0	0.01015	0	0.09005	0	0.2008	1	0.03725	0	0.0226	0	0.0752	0	0.00395	0	0.13635	0	0.2184	0	0.0185	0	0.01885	0	0.03205	0	0.02795	0	0.00895	0	0.02025	0	0.0229	0	0.001	0	0.1145	1	0.1144	1	0.1357	0	0.1538	1	0.116
0	1	0	Female	50.51	0.0181	0	0.01445	0	0.0986	0	0.08965	0	0.04695	0	0.0464	0	0.0437	0	0.0051	0	0.1674	0	0.1027	0	0.0366	0	0.0369	0	0.02755	0	0.0202	0	0.01665	0	0.02475	0	0.01735	0	0.001	0	0.07985	0	0.07875	0	0.06445	0	0.0646	0	0.039
0	1	0	Female	63.05	0.004	0	0.0135	0	0.04715	0	0.01985	0	0.0125	0	0.00465	0	0.0055	0	0.0034	0	0.0656	0	0.03355	0	0.00515	0	0.00425	0	0.0035	0	0.001	0	0.00505	0	0.01725	0	0.0075	0	0.0024	0	0.10385	0	0.2082	1	0.07475	0	0.075	0	0.022
0	1	0	Female	65.79	0.03515	0	0.00935	0	0.06365	0	0.05275	0	0.0258	0	0.02705	0	0.01965	0	0.01925	0	0.09075	0	0.05035	0	0.0119	0	0.01365	0	0.00875	0	0.0033	0	0.0259	0	0.0381	0	0.0395	0	0.02075	0	0.029	0	0.0308	0	0.0029	0	0.0126	0	0.339
0	1	0	Female	51.34	0.0142	0	0.014	0	0.058	0	0.05005	0	0.08665	0	0.05335	0	0.03725	0	0.01795	0	0.17375	0	0.07075	0	0.0331	0	0.05565	0	0.02155	0	0.0152	0	0.02205	0	0.08525	0	0.01435	0	0.00065	0	0.10095	0	0.1106	1	0.0319	0	0.01375	0	0.127
0	1	0	Female	51.1	0.0249	0	0.0339	0	0.0578	0	0.10205	0	0.09345	0	0.07975	0	0.06005	0	0.0506	0	0.15095	0	0.09955	0	0.10885	0	0.06495	0	0.03945	0	0.05395	0	0.03395	0	0.071	0	0.04105	0	0.012	0	0.0203	0	0.015	0	0.01305	0	0.0091	0	0.367
0	1	0	Female	60.72	0.02605	0	0.0489	0	0.0244	0	0.0905	0	0.00155	0	0.0114	0	0.01125	0	0.00585	0	0.10045	0	0.09185	0	0.04055	0	0.04265	0	0.0529	0	0.05755	0	0.00985	0	0.02615	0	0.0464	0	0.00215	0	0.11985	1	0.06165	0	0.0518	0	0.0658	0	0.045
0	1	0	Female	54.99	0.1023	1	0.09795	1	0.0781	0	0.2295	1	0.028	0	0.0382	0	0.0157	0	0.01425	0	0.11785	0	0.09475	0	0.1046	0	0.0939	0	0.05935	0	0.0568	0	0.1073	1	0.15315	1	0.0851	0	0.0097	0	0.15775	1	0.1439	1	0.135	0	0.15755	1	0.063
0	1	0	Female	50.57	0.0004	0	0.0033	0	0.0125	0	0.0298	0	0.0101	0	0.0212	0	0.0366	0	0.0197	0	0.1108	0	0.0243	0	0.0177	0	0.02	0	0.0176	0	0.0254	0	0.0065	0	0.0118	0	0.0198	0	0.0073	0	0.0094	0	0.0112	0	0.0225	0	0.01685	0	0.046
0	1	0	Male	19.37	0.0342	0	0.0424	0	0.1113	0	0.1225	0	0.0525	0	0.1399	0	0.029	0	0.0934	0	0.0942	0	0.099	0	0.0389	0	0.056	0	0.06	0	0.0471	0	0.0105	0	0.0727	0	0.0725	0	0.0192	0	0.1013	0	0.09675	0	0.0841	0	0.08155	0	0.08
0	1	0	Female	22.46	0.0545	0	0.0777	1	0.0902	0	0.1334	0	0.3476	1	0.254	1	0.0289	0	0.0388	0	0.1164	0	0.1746	0	0.0347	0	0.0434	0	0.022	0	0.001	0	0.0682	1	0.0797	0	0.1383	1	0.001	0	0.05035	0	0.04485	0	0.1207	0	0.09985	0	0.037
0	1	0	Female	24.04	0.0664	0	0.0836	1	0.0578	0	0.0822	0	0.0838	0	0.0517	0	0.0568	0	0.0281	0	0.1215	0	0.0374	0	0.0506	0	0.0193	0	0.0366	0	0.011	0	0.0076	0	0.055	0	0.0462	0	0.001	0	0.2607	1	0.2764	1	0.2331	1	0.26345	1	0.118
0	1	0	Female	32.55	0.0093	0	0.0125	0	0.0506	0	0.0457	0	0.0286	0	0.0273	0	0.0282	0	0.0198	0	0.0273	0	0.0414	0	0.0476	0	0.0294	0	0.0105	0	0.0097	0	0.022	0	0.0367	0	0.0232	0	0.0072	0	0.2689	1	0.2746	1	0.27185	1	0.26815	1	0.05
0	1	0	Female	37.31	0.0122	0	0.0369	0	0.095	0	0.0292	0	0.0276	0	0.03	0	0.0077	0	0.0075	0	0.0531	0	0.0313	0	0.0499	0	0.0752	0	0.0585	0	0.0674	0	0.0162	0	0.0327	0	0.0304	0	0.006	0	0.11985	1	0.10685	0	0.00495	0	0.0042	0	0.092
0	1	0	Female	48.61	0.0098	0	0.0099	0	0.1037	0	0.0472	0	0.0361	0	0.0354	0	0.0241	0	0.0295	0	0.1658	0	0.0293	0	0.0219	0	0.017	0	0.016	0	0.0166	0	0.0054	0	0.0269	0	0.0255	0	0.0019	0	0.25635	1	0.2678	1	0.25435	1	0.26505	1	0.051
0	1	0	Female	44.88	0.0227	0	0.025	0	0.0647	0	0.072	0	0.0211	0	0.0294	0	0.0247	0	0.0245	0	0.1423	0	0.0898	0	0.0251	0	0.0284	0	0.0182	0	0.0209	0	0.0164	0	0.0448	0	0.028	0	0.0012	0	0.31285	1	0.39165	1	0.2943	1	0.4366	1	0.333
0	1	0	Male	64.74	0.0383	0	0.0248	0	0.0706	0	0.0788	0	0.0366	0	0.0295	0	0.0306	0	0.0237	0	0.0624	0	0.0761	0	0.0218	0	0.0197	0	0.0306	0	0.0237	0	0.2802	1	0.2834	1	0.102	1	0.0052	0	0.1185	1	0.1068	0	0.1344	0	0.1154	0	0.056
0	1	0	Male	44.39	0.0177	0	0.0203	0	0.0661	0	0.0719	0	0.0468	0	0.041	0	0.0392	0	0.0465	0	0.0723	0	0.0891	0	0.0616	0	0.0762	0	0.0392	0	0.0465	0	0.0443	0	0.0478	0	0.0323	0	0.0225	0	0.0962	0	0.1487	1	0.29985	1	0.3304	1	0.033
0	0	1	Female	34.96	0.001	0	0.001	0	0.12035	0	0.1281	0	0.07375	0	0.0691	0	0.03845	0	0.04695	0	0.0617	0	0.0462	0	0.0235	0	0.0223	0	0.2739	1	0.2537	1	0.0086	0	0.02925	0	0.01475	0	0.0018	0	0.0276	0	0.0477	0	0.0623	0	0.05705	0	0.024
0	0	1	Female	37.07	0.1207	1	0.10985	1	0.06905	0	0.0875	0	0.055	0	0.03315	0	0.0108	0	0.0214	0	0.1633	0	0.072	0	0.0461	0	0.03665	0	0.02595	0	0.02005	0	0.0461	0	0.079	0	0.0254	0	0.00485	0	0.03655	0	0.0338	0	0.0408	0	0.03025	0	0.024
0	0	1	Female	39.59	0.01115	0	0.00525	0	0.1446	1	0.1665	0	0.03885	0	0.0386	0	0.0416	0	0.00675	0	0.1746	0	0.19955	0	0.0582	0	0.06065	0	0.0543	0	0.0436	0	0.02255	0	0.02255	0	0.02755	0	0.001	0	0.04025	0	0.0491	0	0.031	0	0.01425	0	0.071
0	0	1	Female	50.16	0.02455	0	0.023	0	0.3525	1	0.1284	0	0.0377	0	0.03235	0	0.03725	0	0.0023	0	0.2604	0	0.131	0	0.01955	0	0.02155	0	0.0206	0	0.02395	0	0.0117	0	0.0117	0	0.0227	0	0.0042	0	0.02215	0	0.022	0	0.015	0	0.00595	0	0.008
0	0	1	Female	63.06	0.10895	1	0.09815	1	0.1534	1	0.08445	0	0.0454	0	0.06205	0	0.09295	0	0.0535	0	0.1444	0	0.04705	0	0.02895	0	0.03075	0	0.0233	0	0.0144	0	0.0798	1	0.17345	1	0.15825	1	0.03595	1	0.001	0	0.000185	0	0.001	0	0.001	0	0.055
0	0	1	Female	65.45	0.0097	0	0.0062	0	0.00475	0	0.001	0	0.0188	0	0.02125	0	0.001	0	0.001	0	0.001	0	0.001	0	0.0043	0	0.0057	0	0.0012	0	0.001	0	0.02455	0	0.03695	0	0.001	0	0.001	0	0.046327	0	0.043129	0	0.058761	0	0.026753	0	0.198
0	0	1	Female	49.65	0.02095	0	0.03745	0	0.0517	0	0.0426	0	0.02215	0	0.04185	0	0.0648	0	0.035	0	0.2301	0	0.38435	1	0.01365	0	0.0103	0	0.54185	1	0.24945	1	0.02215	0	0.059	0	0.1769	1	0.00555	0	0.0248	0	0.0305	0	0.02355	0	0.02645	0	0.016
0	0	1	Female	49.85	0.001	0	0.00645	0	0.0143	0	0.0183	0	0.017	0	0.0222	0	0.0149	0	0.01565	0	0.00815	0	0.02095	0	0.0441	0	0.04405	0	0.0301	0	0.0586	0	0.017	0	0.01475	0	0.0121	0	0.002	0	0.0104	0	0.00435	0	0.00145	0	0.0029	0	0.037
0	0	1	Female	61.56	0.03705	0	0.02225	0	0.038	0	0.0843	0	0.01565	0	0.0143	0	0.01135	0	0.00795	0	0.14695	0	0.25835	1	0.0585	0	0.04795	0	0.03655	0	0.03255	0	0.05115	0	0.0931	0	0.20285	1	0.01125	0	0.0278	0	0.28635	1	0.02695	0	0.2668	1	0.073
0	0	1	Female	55.74	0.01805	0	0.01575	0	0.0307	0	0.0671	0	0.001	0	0.0036	0	0.00505	0	0.0072	0	0.0909	0	0.03965	0	0.02505	0	0.02895	0	0.0048	0	0.00985	0	0.001	0	0.0029	0	0.01385	0	0.001	0	0.0732	0	0.06885	0	0.00255	0	0.00185	0	0.01
0	0	1	Female	46.48	0.0167	0	0.0076	0	0.0785	0	0.0981	0	0.0255	0	0.0302	0	0.0234	0	0.0585	0	0.2097	0	0.1521	0	0.1371	0	0.1421	1	0.1897	1	0.1012	1	0.0457	0	0.1364	0	0.0593	0	0.0049	0	0.0214	0	0.02115	0	0.0145	0	0.0061	0	0.332
0	0	1	Female	21.81	0.0511	0	0.0443	0	0.0177	0	0.0821	0	0.1182	0	0.1241	0	0.1323	1	0.0956	0	0.28	0	0.185	0	0.0778	0	0.083	0	0.1662	1	0.1251	1	0.088	1	0.1743	1	0.1713	1	0.0433	1	0.1051	0	0.079233	0	0.068233	0	0.03595	0	0.158
0	0	1	Female	27.44	0.0605	0	0.0688	0	0.0968	0	0.0076	0	0.0572	0	0.075	0	0.0611	0	0.0898	0	0.2046	0	0.1934	0	0.1317	0	0.0891	0	0.0446	0	0.0341	0	0.0752	1	0.1612	1	0.038	0	0.001	0	0.03315	0	0.0523	0	0.0522	0	0.0358	0	0.257
0	0	1	Female	39.13	0.0366	0	0.1302	1	0.0674	0	0.0832	0	0.089	0	0.0467	0	0.0458	0	0.0331	0	0.2007	0	0.1182	0	0.1208	0	0.0848	0	0.0259	0	0.005	0	0.0502	0	0.1039	0	0.0821	0	0.0281	1	0.0938	0	0.0994	0	0.05885	0	0.0391	0	0.058
0	0	1	Female	38.15	0.023	0	0.0064	0	0.0795	0	0.0689	0	0.1096	0	0.1171	0	0.0918	0	0.0756	0	0.3465	1	0.0991	0	0.0585	0	0.0281	0	0.027	0	0.0201	0	0.1801	1	0.0605	0	0.252	1	0.0052	0	0.0282	0	0.02485	0	0.0213	0	0.01105	0	0.186
0	0	1	Female	40.75	0.0096	0	0.0109	0	0.112	0	0.133	0	0.0366	0	0.0341	0	0.0207	0	0.0231	0	0.0934	0	0.0777	0	0.0258	0	0.0113	0	0.001	0	0.003	0	0.0241	0	0.0305	0	0.0739	0	0.003	0	0.02135	0	0.02375	0	0.02345	0	0.02985	0	0.094
0	0	1	Female	48.14	0.0114	0	0.0211	0	0.0752	0	0.0565	0	0.0222	0	0.1692	1	0.035	0	0.1292	1	0.0885	0	0.0704	0	0.0414	0	0.092	0	0.0258	0	0.0838	1	0.0195	0	0.0507	0	0.0259	0	0.0075	0	0.0292	0	0.02715	0	0.01705	0	0.0065	0	0.167
0	0	1	Female	44.78	0.1692	1	0.0316	0	0.1692	1	0.0316	0	0.0615	0	0.0606	0	0.0305	0	0.0273	0	0.05	0	0.05	0	0.0174	0	0.0102	0	0.0053	0	0.0015	0	0.0389	0	0.0327	0	0.0174	0	0.0057	0	0.04245	0	0.0389	0	0.02295	0	0.02575	0	0.087
0	0	1	Male	49.21	0.0263	0	0.0212	0	0.0412	0	0.0283	0	0.0272	0	0.0253	0	0.0291	0	0.0235	0	0.1094	0	0.0175	0	0.0162	0	0.0143	0	0.0291	0	0.0235	0	0.0252	0	0.0252	0	0.0122	0	0.001	0	0.0061	0	0.0065	0	0.00725	0	0.00495	0	0.074
0	0	1	Male	82.58	0.0016	0	0.0037	0	0.3186	1	0.0552	0	0.013	0	0.0138	0	0.0535	0	0.0463	0	0.041	0	0.011	0	0.013	0	0.0138	0	0.0535	0	0.0463	0	0.0156	0	0.0128	0	0.022	0	0.0009	0	0.0107	0	0.0013	0	0.01055	0	0.0016	0	0.041
[truncated: 4 more columns]

## Sheet: IgG
					IgG	IgG	IgG	IgG	IgG	IgG	IgG	IgG	IgG	IgG	IgG	IgG	IgG	IgG	IgG	IgG	IgG	IgG	IgG	IgG	IgG	IgG	IgG	IgG	IgG	IgG	IgG	IgG	IgG	IgG	IgG	IgG	IgG	IgG	IgG	IgG	IgG		IgG	IgG	IgG		IgG		IgG
Control	COVID	RA+	Sex	Age (yrs)	IgG1-11 (abs)	IgG1-11 (+)	IgG1-11J (abs)	IgG1-11J (+)	IgG1-80 (abs)	IgG1-80 (+)	IgG1-80J (abs)	IgG1-80J (+)	IgG1-167 (abs)	IgG1-167 (+)	IgG1-167B (abs)	IgG1-167B (+)	IgG1-167J (abs)	IgG1-167J (+)	IgG1-167BJ (abs)	IgG1-167BJ (+)	IgG1-202 (abs)	IgG1-202 (+)	IgG1-202J (abs)	IgG1-202J (+)	IgG1-219 (abs)	IgG1-219 (+)	IgG1-219B (abs)	IgG1-219B (+)	IgG1-219J (abs)	IgG1-219J (+)	IgG1-219BJ (abs)	IgG1-219BJ (+)	IgG1-289 (abs)	IgG1-289 (+)	IgG1-289B (abs)	IgG1-289B (+)	IgG1-289J (abs)	IgG1-289J (+)	IgG1-289BJ (abs)	IgG1-289BJ (+)	IgG1-131 (abs)		IgG1-131B (abs)		IgG1-131J (abs)		IgG1-131JB (abs)		IgG-236 (abs)
1	0	0	Female	29.25	0.01355	0	0.0069	0	0.0074	0	0.00025	0	0.001	0	0.001	0	0.001	0	0.007	0	0.0342	0	0.00215	0	0.006	0	0.00365	0	0.0054	0	0.00015	0	0.001	0	0.001	0	0.00335	0	0.001	0	0.011	0	0.0057	0	0.00245	0	0.001	0	0.016
1	0	0	Female	37.55	0.001	0	0.001	0	0.00825	0	0.00275	0	0.001	0	0.001	0	0.001	0	0.001	0	0.003	0	0.001	0	0.001	0	0.001	0	0.00165	0	0.001	0	0.0183	0	0.01215	0	0.0195	0	0.0089	0	0.00815	0	0.00255	0	0.00985	0	0.00375	0	0.003
1	0	0	Female	39.58	0.002	0	0.0003	0	0.25235	0	0.001	0	0.0923	0	0.0324	0	0.00085	0	0.00135	0	0.13455	0	0.001	0	0.00955	0	0.001	0	0.001	0	0.001	0	0.0029	0	0.0262	0	0.001	0	0.001	0	0.001	0	0.001	0	0.001	0	0.001	0	0.001
1	0	0	Female	50.43	0.0099	0	0.01305	0	0.02325	0	0.00725	0	0.03395	0	0.01055	0	0.0085	0	0.001	0	0.2346	0	0.001	0	0.01015	0	0.00275	0	0.0044	0	0.00895	0	0.0094	0	0.21215	0	0.00475	0	0.001	0	0.0054	0	0.0023	0	0.001	0	0.001	0	0.001
1	0	0	Female	65.61	0.06645	0	0.0618	0	0.031	0	0.001	0	0.00405	0	0.0034	0	0.0051	0	0.0148	0	0.2652	0	0.0377	0	0.1289	0	0.0214	0	0.00365	0	0.0037	0	0.02165	0	0.02095	0	0.00655	0	0.0692	0	0.001	0	0.001	0	0.001	0	0.001	0	0.001
1	0	0	Female	65.64	0.001	0	0.0025	0	0.01295	0	0.001	0	0.0023	0	0.00135	0	0.00405	0	0.0017	0	0.2266	0	0.00435	0	0.01315	0	0.0131	0	0.0037	0	0.0005	0	0.001	0	0.001	0	0.0021	0	0.00035	0	0.001	0	0.001	0	0.001	0	0.001	0	0.002
1	0	0	Female	49.22	0.00485	0	0.00565	0	0.0875	0	0.001	0	0.0227	0	0.01365	0	0.17215	0	0.28745	0	0.1331	0	0.001	0	0.001	0	0.001	0	0.001	0	0.001	0	0.001	0	0.001	0	0.001	0	0.001	0	0.01205	0	0.0036	0	0.0097	0	0.001	0	0.001
1	0	0	Female	52.89	0.0754	0	0.00885	0	0.0447	0	0.0083	0	0.0169	0	0.01045	0	0.00575	0	0.0076	0	0.0692	0	0.084	0	0.001	0	0.001	0	0.0044	0	0.0381	0	0.001	0	0.001	0	0.001	0	0.001	0	0.001	0	0.001	0	0.001	0	0.001	0	0.001
1	0	0	Female	63.08	0.0105	0	0.0033	0	0.00705	0	0.001	0	0.001	0	0.001	0	0.001	0	0.001	0	0.1228	0	0.002	0	0.0102	0	0.00015	0	0.0008	0	0.001	0	0.01435	0	0.0115	0	0.00515	0	0.0012	0	0.001	0	0.001	0	0.001	0	0.001	0	0.001
1	0	0	Female	54.82	0.00595	0	0.001	0	0.00065	0	0.001	0	0.00065	0	0.001	0	0.001	0	0.001	0	0.04525	0	0.00555	0	0.0072	0	0.001	0	0.0011	0	0.001	0	0.0084	0	0.0053	0	0.00405	0	0.00835	0	0.0016	0	0.001	0	0.001	0	0.001	0	0.001
1	0	0	Female	48.58	0.0126	0	0.019	0	0.0244	0	0.0016	0	0.0352	0	0.0108	0	0.0178	0	0.001	0	0.2048	0	0.0066	0	0.0161	0	0.001	0	0.001	0	0.001	0	0.001	0	0.0009	0	0.0014	0	0.0019	0	0.015	0	0.01245	0	0.001	0	0.00225	0	0.002
1	0	0	Female	21.35	0.001	0	0.001	0	0.0697	0	0.001	0	0.0444	0	0.0379	0	0.0105	0	0.001	0	0.0334	0	0.001	0	0.02	0	0.0027	0	0.001	0	0.0044	0	0.5808	0	0.0037	0	0.001	0	0.001	0	0.001	0	0.001	0	0.001	0	0.001	0	0.004
1	0	0	Female	20.79	0.001	0	0.001	0	0.001	0	0.001	0	0.001	0	0.001	0	0.001	0	0.001	0	0.001	0	0.001	0	0.001	0	0.001	0	0.001	0	0.001	0	0.0025	0	0.0046	0	0.0031	0	0.0088	0	0.00875	0	0.0137	0	0.0052	0	0.017	0	0.001
1	0	0	Female	24.25	0.001	0	0.001	0	0.001	0	0.001	0	0.001	0	0.001	0	0.001	0	0.001	0	0.1567	0	0.001	0	0.001	0	0.0622	0	0.001	0	0.0624	0	0.001	0	0.001	0	0.001	0	0.001	0	0.0442	0	0.01	0	0.001	0	0.00205	0	0.003
1	0	0	Female	32.84	0.0024	0	0.0115	0	0.1299	0	0.001	0	0.024	0	0.001	0	0.001	0	0.001	0	0.1221	0	0.001	0	0.001	0	0.001	0	0.001	0	0.001	0	0.0895	0	0.1214	0	0.0338	0	0.023	0	0.0377	0	0.0306	0	0.001	0	0.001	0	0.001
1	0	0	Female	38.02	0.001	0	0.001	0	0.0294	0	0.001	0	0.016	0	0.0091	0	0.002	0	0.001	0	0.0338	0	0.0198	0	0.0467	0	0.0251	0	0.001	0	0.0015	0	0.0153	0	0.0335	0	0.0132	0	0.0046	0	0.00745	0	0.00405	0	0.001	0	0.001	0	0.001
1	0	0	Female	48.18	0.0187	0	0.0148	0	0.0474	0	0.0041	0	0.0278	0	0.014	0	0.0043	0	0.0024	0	0.1295	0	0.0254	0	0.0215	0	0.0103	0	0.0068	0	0.0053	0	0.007	0	0.0137	0	0.0194	0	0.0025	0	0.012	0	0.0081	0	0.0076	0	0.001	0	0.001
1	0	0	Female	44.98	0.0063	0	0.0016	0	0.0346	0	0.0033	0	0.028	0	0.0295	0	0.016	0	0.0144	0	0.4077	0	0.0348	0	0.0175	0	0.0047	0	0.0065	0	0.0102	0	0.037	0	0.035	0	0.0054	0	0.001	0	0.001	0	0.001	0	0.001	0	0.001	0	0.001
1	0	0	Male	64.09	0.1067	0	0.0794	0	0.0404	0	0.0031	0	0.0902	0	0.0869	0	0.0444	0	0.0501	0	0.1174	0	0.001	0	0.0015	0	0.001	0	0.001	0	0.001	0	0.001	0	0.007	0	0.0007	0	0.005	0	0.03315	0	0.0162	0	0.001	0	0.001	0	0.001
1	0	0	Male	49.33	0.157	0	0.0487	0	0.1336	0	0.0045	0	0.0895	0	0.0536	0	0.0289	0	0.0164	0	0.04	0	0.0134	0	0.039	0	0.001	0	0.001	0	0.001	0	0.1453	0	0.3271	0	0.0868	0	0.001	0	0.0105	0	0.001	0	0.0022	0	0.001	0	0.001
0	1	0	Female	30.02	0.001	0	0.001	0	0.1523	0	0.00935	1	0.03515	0	0.04835	0	0.1464	0	0.00025	0	0.001	0	0.001	0	0.001	0	0.001	0	0.001	0	0.001	0	0.0561	0	0.0238	0	0.05095	0	0.1458	1	0.02245	0	0.0097	0	0.00955	0	0.00425	0	0.028
0	1	0	Female	34.68	0.00485	0	0.0032	0	0.0243	0	0.0029	0	0.001	0	0.001	0	0.001	0	0.001	0	0.04215	0	0.01075	0	0.00235	0	0.00125	0	0.0008	0	0.001	0	0.0836	0	0.001	0	0.0066	0	0.0122	0	0.001	0	0.001	0	0.001	0	0.001	0	0.005
0	1	0	Male	39.87	0.08915	0	0.0503	0	0.06025	0	0.01225	1	0.13915	1	0.01555	0	0.0867	0	0.0002	0	0.0814	0	0.0148	0	0.03175	0	0.0867	1	0.02375	1	0.07525	1	0.0316	0	0.0018	0	0.0072	0	0.001	0	0.02425	0	0.06085	1	0.001	0	0.001	0	0.045
0	1	0	Female	50.51	0.00265	0	0.00395	0	0.12115	0	0.1344	1	0.1713	1	0.15	1	0.2463	1	0.0848	0	0.38815	0	0.4197	1	0.0004	0	0.001	0	0.20985	1	0.11035	1	0.01115	0	0.01695	0	0.00785	0	0.001	0	0.05665	1	0.03325	1	0.33025	1	0.001	0	0.027
0	1	0	Female	63.05	0.001	0	0.00065	0	0.001	0	0.001	0	0.00265	0	0.00065	0	0.0037	0	0.00225	0	0.23025	0	0.004	0	0.00175	0	0.001	0	0.0005	0	0.00075	0	0.001	0	0.001	0	0.001	0	0.001	0	0.02655	0	0.02525	0	0.001	0	0.001	0	0.004
0	1	0	Female	65.79	0.001	0	0.0028	0	0.01405	0	0.001	0	0.00285	0	0.00295	0	0.00345	0	0.00245	0	0.2259	0	0.0233	0	0.001	0	0.001	0	0.001	0	0.001	0	0.001	0	0.001	0	0.001	0	0.001	0	0.00385	0	0.001	0	0.001	0	0.001	0	0.01
0	1	0	Female	51.34	0.0098	0	0.06675	0	0.0023	0	0.001	0	0.0186	0	0.0107	0	0.04175	0	0.01345	0	0.05805	0	0.0149	0	0.001	0	0.001	0	0.0154	1	0.07265	1	0.06995	0	0.00345	0	0.0188	0	0.06815	0	0.001	0	0.001	0	0.001	0	0.001	0	0.001
0	1	0	Female	51.1	0.0063	0	0.00145	0	0.0463	0	0.0038	0	0.0226	0	0.01005	0	0.00735	0	0.0052	0	0.06585	0	0.0106	0	0.001	0	0.001	0	0.00665	0	0.0045	0	0.0331	0	0.001	0	0.001	0	0.001	0	0.00195	0	0.001	0	0.0185	1	0.001	0	0.028
0	1	0	Female	60.72	0.0432	0	0.0434	0	0.1021	0	0.00015	0	0.001	0	0.001	0	0.001	0	0.001	0	0.0279	0	0.0068	0	0.0039	0	0.00875	0	0.001	0	0.001	0	0.0062	0	0.00545	0	0.0018	0	0.02095	0	0.001	0	0.001	0	0.001	0	0.001	0	0.001
0	1	0	Female	54.99	0.06445	0	0.03325	0	0.0523	0	0.0508	1	0.0085	0	0.0222	0	0.001	0	0.00445	0	0.05465	0	0.06165	0	0.0485	0	0.0427	0	0.0285	1	0.0301	0	0.0416	0	0.05645	0	0.0282	0	0.02695	0	0.00915	0	0.00375	0	0.001	0	0.001	0	0.001
0	1	0	Female	50.57	0.0033	0	0.0035	0	0.22165	0	0.0013	0	0.0195	0	0.0107	0	0.0033	0	0.001	0	0.0265	0	0.0004	0	0.0227	0	0.001	0	0.001	0	0.001	0	0.001	0	0.001	0	0.001	0	0.001	0	0.001	0	0.0043	0	0.00405	0	0.00195	0	0.005
0	1	0	Male	19.37	0.0093	0	0.0055	0	0.0661	0	0.0072	0	0.0652	0	0.0269	0	0.0033	0	0.001	0	0.2186	0	0.0085	0	0.0151	0	0.0106	0	0.001	0	0.001	0	0.0108	0	0.001	0	0.001	0	0.001	0	0.0159	0	0.01415	0	0.001	0	0.001	0	0.002
0	1	0	Female	22.46	0.001	0	0.001	0	0.001	0	0.001	0	0.0025	0	0.001	0	0.001	0	0.0147	0	0.0077	0	0.001	0	0.001	0	0.001	0	0.001	0	0.001	0	0.0064	0	0.0061	0	0.1295	1	0.0481	0	0.00355	0	0.00115	0	0.001	0	0.00205	0	0.005
0	1	0	Female	24.04	0.001	0	0.001	0	0.001	0	0.001	0	0.001	0	0.001	0	0.001	0	0.001	0	0.2194	0	0.001	0	0.0926	0	0.0957	1	0.001	0	0.001	0	0.0141	0	0.001	0	0.0011	0	0.1232	1	0.0052	0	0.00435	0	0.0021	0	0.0028	0	0.005
0	1	0	Female	32.55	0.001	0	0.001	0	0.001	0	0.001	0	0.001	0	0.001	0	0.001	0	0.001	0	0.0308	0	0.0039	0	0.001	0	0.001	0	0.001	0	0.0018	0	0.001	0	0.001	0	0.0069	0	0.001	0	0.0023	0	0.0021	0	0.001	0	0.001	0	0.004
0	1	0	Female	37.31	0.001	0	0.001	0	0.1086	0	0.001	0	0.1363	1	0.1832	1	0.0186	0	0.001	0	0.149	0	0.001	0	0.0056	0	0.001	0	0.0284	1	0.001	0	0.0061	0	0.0194	0	0.0222	0	0.001	0	0.00365	0	0.00175	0	0.00915	0	0.00775	0	0.007
0	1	0	Female	48.61	0.0315	0	0.017	0	0.0814	0	0.0293	1	0.0609	0	0.0189	0	0.0034	0	0.0018	0	0.2487	0	0.0121	0	0.0164	0	0.0065	0	0.0082	1	0.0091	0	0.0247	0	0.0525	0	0.0082	0	0.0032	0	0.0056	0	0.00345	0	0.0033	0	0.001	0	0.001
0	1	0	Female	44.88	0.0059	0	0.0005	0	0.0433	0	0.0115	1	0.0034	0	0.0058	0	0.0017	0	0.0044	0	0.253	0	0.0229	0	0.0112	0	0.0041	0	0.0009	0	0.0034	0	0.0355	0	0.0214	0	0.0008	0	0.0026	0	0.0347	0	0.001	0	0.001	0	0.001	0	0.001
0	1	0	Male	64.74	0.001	0	0.001	0	0.6997	1	0.0363	1	0.0732	0	0.0461	0	0.0108	0	0.0084	0	0.1196	0	0.0158	0	0.0293	0	0.001	0	0.001	0	0.001	0	0.1465	0	0.1265	0	0.0003	0	0.001	0	0.01945	0	0.01935	0	0.01165	1	0.0049	0	0.001
0	1	0	Male	44.39	0.001	0	0.001	0	0.1325	0	0.0034	0	0.0093	0	0.0111	0	0.0331	0	0.0089	0	0.0445	0	0.0053	0	0.0077	0	0.001	0	0.001	0	0.001	0	0.001	0	0.0172	0	0.001	0	0.001	0	0.001	0	0.001	0	0.001	0	0.001	0	0.001
0	0	1	Female	34.96	0.001	0	0.001	0	0.3231	1	0.02165	1	0.0463	0	0.0534	0	0.0866	0	0.0851	0	0.04095	0	0.04975	0	0.0318	0	0.0144	0	1.1581	1	1.1394	1	0.001	0	0.001	0	0.001	0	0.001	0	0.0217	0	0.0496	1	0.00695	0	0.02335	1	0.005
0	0	1	Female	37.07	0.04035	0	0.02065	0	0.042	0	0.00235	0	0.001	0	0.001	0	0.001	0	0.001	0	0.04785	0	0.0381	0	0.0168	0	0.02975	0	0.00105	0	0.00165	0	0.09915	0	0.19595	0	0.0384	0	0.0321	0	0.01255	0	0.0217	0	0.0042	0	0.00205	0	0.008
0	0	1	Female	39.59	0.0959	0	0.0631	0	0.1086	0	0.0427	1	0.0554	0	0.05275	0	0.11365	0	0.0015	0	0.15995	0	0.49115	1	0.01225	0	0.0023	0	0.06245	1	0.00545	0	0.01775	0	0.0532	0	0.0239	0	0.001	0	0.0635	1	0.05815	1	0.01235	1	0.001	0	0.13
0	0	1	Female	50.16	0.0013	0	0.0277	0	0.1404	0	0.19295	1	0.049	0	0.0353	0	0.45095	1	0.02405	0	0.2081	0	0.41675	1	0.0092	0	0.00095	0	0.05805	0	0.0732	1	0.2057	0	0.0982	0	0.1005	1	0.001	0	0.0142	0	0.0442	1	0.001	0	0.00655	0	0.001
0	0	1	Female	63.06	0.001	0	0.0092	0	0.01295	0	0.04545	1	0.0044	0	0.35905	1	0.0048	0	0.08765	0	0.4083	1	0.028	0	0.001	0	0.52925	1	0.00085	0	0.28445	1	0.001	0	0.001	0	0.001	0	0.00055	0	0.001	0	0.4596	1	0.001	0	0.43065	1	0.002
0	0	1	Female	65.45	0.001	0	0.001	0	0.08115	0	0.0048	0	0.0031	0	0.00295	0	0.003	0	0.00255	0	0.11075	0	0.02215	0	0.0068	0	0.0076	0	0.00195	0	0.00345	0	0.001	0	0.001	0	0.001	0	0.001	0	0.00535	0	0.49825	1	0.001	0	0.3541	1	0.001
0	0	1	Female	49.65	0.00105	0	0.0148	0	0.0707	0	0.24955	1	0.01215	0	0.0103	0	0.71655	1	0.41145	1	0.32315	0	1.1206	1	0.001	0	0.001	0	0.8732	1	0.5291	1	0.00375	0	0.001	0	0.6145	1	0.00555	0	0.0266	0	0.0204	0	0.43715	1	0.26495	1	0.006
0	0	1	Female	49.85	0.1648	1	0.11925	1	0.01485	0	0.0077	0	0.04815	0	0.05205	0	0.0007	0	0.0474	0	0.0796	0	0.10575	1	0.001	0	0.1798	1	0.0025	0	0.09105	1	0.001	0	0.0138	0	0.0029	0	0.00455	0	0.0046	0	0.3691	1	0.001	0	0.18395	1	0.013
0	0	1	Female	61.56	0.00635	0	0.001	0	0.001	0	0.0955	1	0.0198	0	0.02525	0	0.02935	0	0.0012	0	0.1985	0	0.2692	1	0.12545	0	0.28805	1	0.15515	1	0.2352	1	0.1018	0	0.29505	0	0.20685	1	0.0267	0	0.01705	0	0.66455	1	0.1714	1	0.61575	1	0.001
0	0	1	Female	55.74	0.36655	1	0.08515	1	0.03495	0	0.0396	1	0.02735	0	0.0267	0	0.02725	0	0.03005	0	0.0692	0	0.05475	0	0.00785	0	0.19785	1	0.017	1	0.1775	1	0.0054	0	0.0062	0	0.00585	0	0.0176	0	0.001	0	0.0593	1	0.001	0	0.02505	1	0.22
0	0	1	Female	46.48	0.2066	1	0.2071	1	0.0466	0	0.0273	1	0.0836	0	0.0555	0	0.0101	0	0.001	0	0.4295	1	0.2416	1	0.0345	0	0.0265	0	0.001	0	0.0018	0	0.0151	0	0.001	0	0.0055	0	0.0003	0	0.0107	0	0.0694	1	0.1412	1	0.0301	1	0.009
0	0	1	Female	21.81	0.001	0	0.1283	1	0.1526	0	0.7252	1	0.1196	1	0.1407	1	0.5573	1	0.1011	0	0.1619	0	0.5164	1	0.2396	1	0.2244	0	0.7232	1	0.6492	1	0.0235	0	0.001	0	0.1151	1	0.1109	1	0.001	0	0.043067	1	0.001	0	0.0123	0	0.046
0	0	1	Female	27.44	0.001	0	0.001	0	0.4801	1	0.5026	1	0.0007	0	0.0405	0	0.2957	1	0.231	0	0.0332	0	0.2132	1	0.001	0	0.001	0	0.5954	1	0.5247	1	0.0009	0	0.2314	0	0.0652	0	0.1936	1	0.01485	0	0.0503	1	0.2688	1	0.21825	1	0.001
0	0	1	Female	39.13	0.1761	1	0.1484	1	0.0069	0	0.0146	1	0.001	0	0.001	0	0.103	0	0.0092	0	0.0189	0	0.2374	1	0.001	0	0.001	0	0.1297	1	0.0142	0	0.1147	0	0.0138	0	0.4176	1	0.1228	1	0.00685	0	0.01745	0	0.00195	0	0.001	0	0.002
0	0	1	Female	38.15	0.0533	0	0.0032	0	0.0593	0	0.0381	1	0.0182	0	0.013	0	0.3285	1	0.025	0	0.1217	0	0.5283	1	0.0957	0	0.112	1	0.689	1	0.0123	0	0.0085	0	0.055	0	0.3393	1	0.0089	0	0.001	0	0.0213	0	0.001	0	0.011	0	0.005
0	0	1	Female	40.75	0.0181	0	0.0153	0	0.0247	0	0.0276	1	0.0108	0	0.3458	1	0.001	0	0.3851	1	0.1325	0	0.0295	0	0.0265	0	0.0058	0	0.001	0	0.001	0	0.001	0	0.1283	0	0.2535	1	0.063	0	0.00295	0	0.0522	1	0.001	0	0.0293	1	0.001
0	0	1	Female	48.14	0.3751	1	0.3233	1	0.1219	0	0.0625	1	0.1639	1	0.9956	1	0.0757	0	0.926	1	0.0248	0	0.3731	1	0.0167	0	0.9034	1	0.0108	1	0.8785	1	0.0397	0	0.4328	1	0.299	1	0.0468	0	0.11665	1	0.0327	1	0.00145	0	0.001	0	0.001
0	0	1	Female	44.78	0.0278	0	0.001	0	0.1124	0	0.001	0	0.001	0	0.001	0	0.0159	0	0.001	0	0.001	0	0.0984	1	0.001	0	0.001	0	0.001	0	0.001	0	0.001	0	0.054	0	0.1862	1	0.0303	0	0.001	0	0.001	0	0.001	0	0.001	0	0.001
0	0	1	Male	49.21	0.0174	0	0.001	0	0.0178	0	0.0469	1	0.0477	0	0.0448	0	0.0493	0	0.052	0	0.001	0	0.001	0	0.0197	0	0.0329	0	0.001	0	0.001	0	0.0964	0	0.1143	0	0.0596	0	0.001	0	0.00685	0	0.02075	0	0.001	0	0.0266	1	0.001
0	0	1	Male	82.58	0.001	0	0.001	0	0.0033	0	0.001	0	0.0008	0	0.0068	0	0.7095	1	0.6573	1	0.0042	0	0.1551	1	0.001	0	0.001	0	0.0563	1	0.0155	0	0.001	0	0.0076	0	0.0785	0	0.001	0	0.00115	0	0.001	0	0.001	0	0.001	0	0.001
[truncated: 4 more columns]

## Sheet: IgA
					IgA	IgA	IgA	IgA	IgA	IgA	IgA	IgA	IgA	IgA	IgA	IgA	IgA	IgA	IgA	IgA	IgA	IgA	IgA	IgA	IgA	IgA	IgA	IgA	IgA	IgA	IgA	IgA	IgA	IgA	IgA	IgA	IgA	IgA	IgA	IgA	IgA		IgA		IgA		IgA		IgA
Control	COVID	RA+	Sex	Age (yrs)	IgG1-11 (abs)	IgG1-11 (+)	IgG1-11J (abs)	IgG1-11J (+)	IgG1-80 (abs)	IgG1-80 (+)	IgG1-80J (abs)	IgG1-80J (+)	IgG1-167 (abs)	IgG1-167 (+)	IgG1-167B (abs)	IgG1-167B (+)	IgG1-167J (abs)	IgG1-167J (+)	IgG1-167BJ (abs)	IgG1-167BJ (+)	IgG1-202 (abs)	IgG1-202 (+)	IgG1-202J (abs)	IgG1-202J (+)	IgG1-219 (abs)	IgG1-219 (+)	IgG1-219B (abs)	IgG1-219B (+)	IgG1-219J (abs)	IgG1-219J (+)	IgG1-219BJ (abs)	IgG1-219BJ (+)	IgG1-289 (abs)	IgG1-289 (+)	IgG1-289B (abs)	IgG1-289B (+)	IgG1-289J (abs)	IgG1-289J (+)	IgG1-289BJ (abs)	IgG1-289BJ (+)	IgG1-131 (abs)		IgG1-131B (abs)		IgG1-131J (abs)		IgG1-131JB (abs)		IgG-236 (abs)
1	0	0	Female	29.25	0.01135	0	0.0068	0	0.14035	0	0.0222	0	0.02745	0	0.0148	0	0.0137	0	0.00265	0	0.2991	0	0.0365	0	0.00935	0	0.00465	0	0.0026	0	0.00205	0	0.00165	0	0.02275	0	0.0089	0	0.001	0	0.02225	0	0.0132	0	0.00465	0	0.00185	0	0.019
1	0	0	Female	37.55	0.0032	0	0.001	0	0.31885	0	0.01945	0	0.08605	0	0.0343	0	0.0148	0	0.0002	0	0.0596	0	0.02465	0	0.0051	0	0.001	0	0.00255	0	0.00695	0	0.0179	0	0.00935	0	0.0016	0	0.01515	0	0.001	0	0.001	0	0.001	0	0.001	0	0.004
1	0	0	Female	39.58	0.01905	0	0.001	0	0.04505	0	0.001	0	0.03405	0	0.0287	0	0.01285	0	0.0082	0	0.0976	0	0.0188	0	0.001	0	0.001	0	0.001	0	0.001	0	0.0083	0	0.04515	0	0.012	0	0.001	0	0.01205	0	0.0042	0	0.001	0	0.001	0	0.022
1	0	0	Female	50.43	0.00125	0	0.001	0	0.0313	0	0.001	0	0.0806	0	0.00905	0	0.00635	0	0.001	0	0.04525	0	0.0195	0	0.001	0	0.00585	0	0.00815	0	0.00125	0	0.0074	0	0.01625	0	0.0041	0	0.001	0	0.01285	0	0.00555	0	0.0034	0	0.0017	0	0.033
1	0	0	Female	65.61	0.001	0	0.00195	0	0.0208	0	0.001	0	0.001	0	0.001	0	0.001	0	0.001	0	0.2318	0	0.02445	0	0.05155	0	0.05535	0	0.0027	0	0.0009	0	0.001	0	0.001	0	0.001	0	0.0004	0	0.008	0	0.00415	0	0.001	0	0.0021	0	0.003
1	0	0	Female	65.64	0.001	0	0.0032	0	0.001	0	0.001	0	0.001	0	0.001	0	0.02195	0	0.0012	0	0.27935	0	0.0135	0	0.0011	0	0.001	0	0.001	0	0.001	0	0.001	0	0.001	0	0.001	0	0.001	0	0.001	0	0.00125	0	0.001	0	0.001	0	0.004
1	0	0	Female	49.22	0.001	0	0.0041	0	0.1225	0	0.06745	0	0.03195	0	0.02775	0	0.00885	0	0.0038	0	0.04515	0	0.0194	0	0.0008	0	0.00165	0	0.0036	0	0.0017	0	0.0547	0	0.16855	0	0.01815	0	0.0046	0	0.0015	0	0.001	0	0.001	0	0.001	0	0.052
1	0	0	Female	52.89	0.021	0	0.0195	0	0.09145	0	0.0071	0	0.0214	0	0.01785	0	0.00055	0	0.001	0	0.01245	0	0.00595	0	0.001	0	0.001	0	0.00095	0	0.001	0	0.02695	0	0.09065	0	0.01085	0	0.0039	0	0.00345	0	0.001	0	0.001	0	0.001	0	0.001
1	0	0	Female	63.08	0.01125	0	0.00955	0	0.0837	0	0.0356	0	0.0221	0	0.0249	0	0.00485	0	0.0013	0	0.10855	0	0.1398	0	0.00825	0	0.00785	0	0.0063	0	0.00715	0	0.05865	0	0.00165	0	0.001	0	0.001	0	0.0062	0	0.001	0	0.00105	0	0.001	0	0.005
1	0	0	Female	54.82	0.00705	0	0.00455	0	0.1341	0	0.09135	0	0.02745	0	0.02225	0	0.00505	0	0.0034	0	0.12995	0	0.0886	0	0.0025	0	0.0016	0	0.00305	0	0.001	0	0.0057	0	0.00365	0	0.001	0	0.001	0	0.007	0	0.00405	0	0.001	0	0.001	0	0.004
1	0	0	Female	48.58	0.0089	0	0.0057	0	0.2494	0	0.0096	0	0.0859	0	0.0931	0	0.001	0	0.001	0	0.3425	0	0.1449	0	0.027	0	0.001	0	0.0339	0	0.001	0	0.1104	0	0.0726	0	0.0023	0	0.001	0	0.01425	0	0.00275	0	0.0029	0	0.00205	0	0.011
1	0	0	Female	21.35	0.0044	0	0.0039	0	0.0649	0	0.0242	0	0.0513	0	0.0282	0	0.0118	0	0.0072	0	0.0795	0	0.001	0	0.0394	0	0.0163	0	0.0844	0	0.0196	0	0.3469	0	0.1116	0	0.0004	0	0.0007	0	0.0382	0	0.0254	0	0.00175	0	0.001	0	0.016
1	0	0	Female	20.79	0.001	0	0.0423	0	0.0112	0	0.0092	0	0.0332	0	0.0198	0	0.0144	0	0.0079	0	0.0296	0	0.0433	0	0.0295	0	0.0378	0	0.0217	0	0.0165	0	0.0257	0	0.0358	0	0.0098	0	0.001	0	0.0151	0	0.0049	0	0.001	0	0.001	0	0.004
1	0	0	Female	24.25	0.001	0	0.0278	0	0.0072	0	0.0088	0	0.072	0	0.0206	0	0.0165	0	0.0149	0	0.2939	0	0.0303	0	0.0238	0	0.0146	0	0.0114	0	0.0073	0	0.0431	0	0.0393	0	0.0132	0	0.0177	0	0.02635	0	0.01335	0	0.001	0	0.001	0	0.005
1	0	0	Female	32.84	0.0012	0	0.0017	0	0.0327	0	0.0286	0	0.0105	0	0.002	0	0.0061	0	0.0006	0	0.0226	0	0.0264	0	0.0121	0	0.005	0	0.0008	0	0.001	0	0.0133	0	0.0099	0	0.0083	0	0.0009	0	0.00165	0	0.0013	0	0.001	0	0.001	0	0.019
1	0	0	Female	38.02	0.0409	0	0.0086	0	0.2371	0	0.0628	0	0.0703	0	0.0429	0	0.0148	0	0.0012	0	0.0596	0	0.0729	0	0.015	0	0.0146	0	0.0156	0	0.0048	0	0.0072	0	0.0202	0	0.0058	0	0.001	0	0.0155	0	0.0067	0	0.00355	0	0.0015	0	0.017
1	0	0	Female	48.18	0.002	0	0.0018	0	0.124	0	0.023	0	0.036	0	0.0175	0	0.0135	0	0.0061	0	0.039	0	0.0326	0	0.0244	0	0.0092	0	0.0079	0	0.0057	0	0.008	0	0.022	0	0.0028	0	0.001	0	0.005	0	0.001	0	0.001	0	0.001	0	0.009
1	0	0	Female	44.98	0.001	0	0.0449	0	0.0859	0	0.0081	0	0.064	0	0.0627	0	0.0128	0	0.0108	0	0.0828	0	0.0249	0	0.0168	0	0.0067	0	0.0063	0	0.0027	0	0.067	0	0.0638	0	0.0076	0	0.001	0	0.0051	0	0.001	0	0.001	0	0.001	0	0.026
1	0	0	Male	64.09	0.001	0	0.001	0	0.0931	0	0.013	0	0.065	0	0.0264	0	0.0212	0	0.0067	0	0.181	0	0.0564	0	0.0183	0	0.0472	0	0.008	0	0.0057	0	0.0239	0	0.0383	0	0.0195	0	0.0065	0	0.0088	0	0.0073	0	0.00335	0	0.00135	0	0.01
1	0	0	Male	49.33	0.0076	0	0.001	0	0.3772	0	0.001	0	0.0136	0	0.0137	0	0.0016	0	0.01	0	0.0195	0	0.0333	0	0.0475	0	0.0023	0	0.001	0	0.001	0	0.0372	0	0.0561	0	0.0169	0	0.0072	0	0.00405	0	0.001	0	0.00565	0	0.0043	0	0.045
0	1	0	Female	30.02	0.00295	0	0.00105	0	0.3493	0	0.0706	0	0.0578	0	0.11535	1	0.001	0	0.01115	0	0.12945	0	0.3621	1	0.0544	1	0.001	0	0.001	0	0.001	0	0.001	0	0.0049	0	0.001	0	0.001	0	0.06295	1	0.0439	1	0.01945	1	0.01825	1	0.009
0	1	0	Female	34.68	0.0033	0	0.00185	0	0.03565	0	0.01545	0	0.00505	0	0.00485	0	0.00245	0	0.0022	0	0.02345	0	0.0189	0	0.01025	0	0.00055	0	0.00015	0	0.00025	0	0.01845	0	0.0219	0	0.007	0	0.0034	0	0.001	0	0.001	0	0.001	0	0.001	0	0.002
0	1	0	Male	39.87	0.039	0	0.001	0	0.1281	0	0.001	0	0.0905	1	0.0247	0	0.0211	0	0.001	0	0.01385	0	0.11555	0	0.02055	0	0.001	0	0.001	0	0.001	0	0.0194	0	0.02085	0	0.0151	0	0.001	0	0.03215	0	0.001	0	0.001	0	0.001	0	0.126
0	1	0	Female	50.51	0.04195	1	0.001	0	0.23565	0	0.0006	0	0.5344	1	0.26385	1	0.04485	1	0.00585	0	0.1006	0	0.0179	0	0.00555	0	0.01255	0	0.001	0	0.001	0	0.0092	0	0.0299	0	0.01315	0	0.001	0	0.0364	0	0.0307	1	0.0339	1	0.03465	1	0.025
0	1	0	Female	63.05	0.001	0	0.001	0	0.07445	0	0.01005	0	0.001	0	0.001	0	0.001	0	0.001	0	0.26835	0	0.00985	0	0.0541	1	0.0336	0	0.001	0	0.001	0	0.0007	0	0.00035	0	0.00055	0	0.001	0	0.00385	0	0.00985	0	0.001	0	0.001	0	0.008
0	1	0	Female	65.79	0.00295	0	0.027	0	0.35135	0	0.01185	0	0.03895	0	0.00365	0	0.0222	1	0.00065	0	0.32995	0	0.05165	0	0.0224	0	0.0143	0	0.01465	0	0.00715	0	0.01285	0	0.01415	0	0.002	0	0.00765	0	0.0464	1	0.00845	0	0.001	0	0.001	0	0.024
0	1	0	Female	51.34	0.001	0	0.001	0	0.03235	0	0.0275	0	0.0294	0	0.02515	0	0.00935	0	0.00955	0	0.5619	1	0.0296	0	0.0015	0	0.001	0	0.00305	0	0.0009	0	0.0776	0	0.1114	0	0.0288	1	0.0023	0	0.01655	0	0.01115	0	0.001	0	0.001	0	0.005
0	1	0	Female	51.1	0.0009	0	0.001	0	0.1016	0	0.0247	0	0.0108	0	0.0059	0	0.0036	0	0.0007	0	0.0331	0	0.0199	0	0.001	0	0.001	0	0.001	0	0.001	0	0.01105	0	0.01345	0	0.0357	1	0.00225	0	0.00885	0	0.00235	0	0.001	0	0.0012	0	0.013
0	1	0	Female	60.72	0.02155	0	0.0128	0	0.6964	1	0.0397	0	0.54355	1	0.59875	1	0.0092	0	0.00665	0	0.2056	0	0.08955	0	0.0231	0	0.02295	0	0.00335	0	0.01015	0	0.00595	0	0.001	0	0.02055	1	0.0047	0	0.0229	0	0.02185	0	0.01445	1	0.0144	1	0.011
0	1	0	Female	54.99	0.0062	0	0.0039	0	0.04095	0	0.0528	0	0.0233	0	0.02615	0	0.0152	0	0.01895	1	0.1093	0	0.1093	0	0.03575	0	0.0402	0	0.02425	0	0.0613	1	0.0389	0	0.06265	0	0.0066	0	0.00475	0	0.00995	0	0.0065	0	0.00565	0	0.00455	1	0.009
0	1	0	Female	50.57	0.008	0	0.0028	0	0.1283	0	0.001	0	0.041	0	0.0265	0	0.0094	0	0.005	0	0.0321	0	0.0294	0	0.0241	0	0.004	0	0.001	0	0.0072	0	0.0018	0	0.0068	0	0.001	0	0.001	0	0.0038	0	0.001	0	0.001	0	0.001	0	0.008
0	1	0	Male	19.37	0.0312	0	0.0248	0	0.2032	0	0.0026	0	0.1062	1	0.1024	1	0.0106	0	0.011	0	0.1343	0	0.1353	0	0.1026	1	0.0589	1	0.0664	0	0.0039	0	0.0209	0	0.0433	0	0.0014	0	0.0007	0	0.03005	0	0.01565	0	0.00135	0	0.001	0	0.015
0	1	0	Female	22.46	0.5445	1	0.0247	0	0.1898	0	0.0077	0	0.1534	1	0.1348	1	0.01	0	0.0039	0	0.0592	0	0.0323	0	0.0251	0	0.0147	0	0.0075	0	0.0029	0	0.0264	0	0.0492	0	0.0277	1	0.0085	0	0.0061	0	0.001	0	0.003	0	0.00275	0	0.008
0	1	0	Female	24.04	0.0494	1	0.0246	0	0.0114	0	0.0108	0	0.0369	0	0.0267	0	0.0188	0	0.0323	1	0.0204	0	0.0934	0	0.0461	0	0.0339	0	0.0225	0	0.0327	1	0.0137	0	0.0193	0	0.0173	0	0.001	0	0.02325	0	0.0158	0	0.0079	1	0.0134	1	0.005
0	1	0	Female	32.55	0.0023	0	0.0035	0	0.0343	0	0.055	0	0.0275	0	0.0199	0	0.0134	0	0.0075	0	0.0785	0	0.1199	0	0.0138	0	0.0127	0	0.0239	0	0.0021	0	0.0036	0	0.0179	0	0.0063	0	0.001	0	0.03505	0	0.03065	1	0.0305	1	0.0332	1	0.002
0	1	0	Female	37.31	0.0114	0	0.0066	0	0.1884	0	0.042	0	0.079	0	0.0463	0	0.0091	0	0.001	0	0.0947	0	0.0424	0	0.0286	0	0.0097	0	0.0085	0	0.001	0	0.0209	0	0.0851	0	0.0082	0	0.0012	0	0.0102	0	0.00425	0	0.00655	1	0.0033	0	0.026
0	1	0	Female	48.61	0.0077	0	0.0033	0	0.1576	0	0.0207	0	0.1779	1	0.0412	0	0.1845	1	0.001	0	0.2548	0	0.0484	0	0.0247	0	0.009	0	0.001	0	0.0029	0	0.0249	0	0.0272	0	0.0163	0	0.0179	1	0.01885	0	0.0101	0	0.01165	1	0.0111	1	0.007
0	1	0	Female	44.88	0.0029	0	0.0017	0	0.0506	0	0.0156	0	0.052	0	0.0143	0	0.0091	0	0.0064	0	0.0737	0	0.0189	0	0.0303	0	0.0318	0	0.0031	0	0.0039	0	0.0268	0	0.0616	0	0.0028	0	0.001	0	0.01715	0	0.00755	0	0.0012	0	0.00305	0	0.007
0	1	0	Male	64.74	0.001	0	0.001	0	0.5017	1	0.0364	0	0.7605	1	0.0901	0	0.7033	1	0.001	0	0.1455	0	0.1464	1	0.0546	1	0.0068	0	0.001	0	0.001	0	0.5608	1	0.5127	1	0.0932	1	0.0006	0	0.036	0	0.03195	1	0.0173	1	0.04305	1	0.057
0	1	0	Male	44.39	0.0043	0	0.001	0	0.0946	0	0.0258	0	0.1043	1	0.0323	0	0.0423	1	0.0066	0	0.0837	0	0.0632	0	0.0157	0	0.0153	0	0.0056	0	0.0095	0	0.0379	0	0.0562	0	0.0116	0	0.0095	0	0.00405	0	0.00235	0	0.01485	1	0.0156	1	0.012
0	0	1	Female	34.96	0.001	0	0.001	0	0.11305	0	0.001	0	0.0556	0	0.0705	0	0.001	0	0.001	0	0.0988	0	0.09005	0	0.0101	0	0.001	0	0.0467	0	0.0634	1	0.01085	0	0.0226	0	0.00725	0	0.0208	1	0.0076	0	0.0091	0	0.001	0	0.001	0	0.006
0	0	1	Female	37.07	0.03665	0	0.0049	0	0.09505	0	0.02535	0	0.06285	0	0.04745	0	0.0031	0	0.0018	0	0.079	0	0.03335	0	0.02375	0	0.0193	0	0.00495	0	0.00525	0	0.0427	0	0.1109	0	0.00905	0	0.001	0	0.0071	0	0.00405	0	0.001	0	0.001	0	0.001
0	0	1	Female	39.59	0.01475	0	0.0061	0	0.04235	0	0.00715	0	0.0496	0	0.0222	0	0.02775	1	0.001	0	0.23645	0	0.05905	0	0.01555	0	0.01895	0	0.0143	0	0.00865	0	0.01545	0	0.0674	0	0.00655	0	0.001	0	0.00515	0	0.001	0	0.001	0	0.001	0	0.016
0	0	1	Female	50.16	0.01015	0	0.0117	0	0.0571	0	0.0159	0	0.08865	1	0.1283	1	0.09085	1	0.00615	0	0.54005	1	0.23765	1	0.3308	1	0.3676	1	0.03205	0	0.03075	1	0.04455	0	0.06455	0	0.0488	1	0.001	0	0.02575	0	0.0134	0	0.0078	1	0.0044	1	0.008
0	0	1	Female	63.06	0.001	0	0.0035	0	0.43125	1	0.0115	0	0.00605	0	0.01535	0	0.001	0	0.00405	0	0.23625	0	0.0271	0	0.0034	0	0.00945	0	0.0012	0	0.00475	0	0.001	0	0.001	0	0.001	0	0.001	0	0.0045	0	0.06085	1	0.001	0	0.04955	1	0.002
0	0	1	Female	65.45	0.001	0	0.001	0	0.0646	0	0.00445	0	0.00195	0	0.00235	0	0.001	0	0.001	0	0.0457	0	0.0197	0	0.00595	0	0.00405	0	0.00125	0	0.001	0	0.001	0	0.0082	0	0.001	0	0.001	0	0.04785	1	0.01355	0	0.0056	0	0.001	0	0.011
0	0	1	Female	49.65	0.01705	0	0.03165	0	0.105	0	0.0707	0	0.0492	0	0.02415	0	0.2926	1	0.13555	1	0.159	0	0.38545	1	0.02685	0	0.01765	0	0.47115	1	0.25315	1	0.01485	0	0.0207	0	0.3736	1	0.0031	0	0.0236	0	0.0105	0	0.06535	1	0.03345	1	0.01
0	0	1	Female	49.85	0.1746	1	0.1509	1	0.1975	0	0.1553	1	0.18575	1	0.1718	1	0.1455	1	0.1079	1	0.1629	0	0.23475	1	0.1802	1	0.11865	1	0.084	0	0.03515	1	0.11445	0	0.16525	0	0.1203	1	0.001	0	0.03155	0	0.01945	0	0.001	0	0.001	0	0.084
0	0	1	Female	61.56	0.0635	1	0.0106	0	0.1291	0	0.2143	1	0.2688	1	0.13135	1	0.2323	1	0.05275	1	0.3029	0	0.5175	1	0.0845	1	0.08005	1	0.0983	1	0.05995	1	0.03295	0	0.2398	1	0.15285	1	0.0047	0	0.0015	0	0.2973	1	0.0056	0	0.18445	1	0.019
0	0	1	Female	55.74	0.0182	0	0.01395	0	0.17595	0	0.0436	0	0.26475	1	0.09265	0	0.03835	1	0.00685	0	0.2958	0	0.22065	1	0.1141	1	0.05775	1	0.00405	0	0.00225	0	0.0261	0	0.07145	0	0.001	0	0.001	0	0.03095	0	0.0093	0	0.001	0	0.001	0	0.024
0	0	1	Female	46.48	0.0131	0	0.0105	0	0.1157	0	0.0308	0	0.0856	0	0.0738	0	0.0288	1	0.0206	1	0.1091	0	0.1562	1	0.0723	1	0.0689	1	0.0588	0	0.0514	1	0.0357	0	0.093	0	0.0046	0	0.0052	0	0.00795	0	0.0061	0	0.00365	0	0.00175	0	0.035
0	0	1	Female	21.81	0.0083	0	0.0106	0	0.098	0	0.0483	0	0.0725	0	0.0587	0	0.0162	0	0.0022	0	0.0771	0	0.0484	0	0.0136	0	0.0056	0	0.0237	0	0.011	0	0.0081	0	0.0156	0	0.0674	1	0.0413	1	0.0141	0	0.02205	0	0.0031	0	0.01045	1	0.012
0	0	1	Female	27.44	0.051	1	0.0544	1	0.0368	0	0.0267	0	0.0929	1	0.0075	0	0.0457	1	0.0474	1	0.1419	0	0.0796	0	0.001	0	0.0332	0	0.0258	0	0.0251	1	0.0825	0	0.1282	0	0.0594	1	0.0294	1	0.011	0	0.0023	0	0.0013	0	0.00175	0	0.007
0	0	1	Female	39.13	0.001	0	0.0447	0	0.0182	0	0.0184	0	0.0301	0	0.0221	0	0.0343	1	0.0242	1	0.0836	0	0.0482	0	0.0229	0	0.0224	0	0.0162	0	0.015	0	0.0309	0	0.0511	0	0.023	1	0.001	0	0.0118	0	0.0058	0	0.0042	0	0.0014	0	0.004
0	0	1	Female	38.15	0.0287	0	0.0177	0	0.1504	0	0.0474	0	0.141	1	0.1103	1	0.0705	1	0.0412	1	0.3087	0	0.1109	0	0.5059	1	0.5205	1	0.1015	1	0.0037	0	0.0432	0	0.1147	0	0.0677	1	0.001	0	0.04725	1	0.0447	1	0.04335	1	0.03855	1	0.009
0	0	1	Female	40.75	0.001	0	0.001	0	0.3554	0	0.0366	0	0.025	0	0.001	0	0.0154	0	0.001	0	0.0546	0	0.029	0	0.0115	0	0.001	0	0.001	0	0.001	0	0.001	0	0.0002	0	0.0163	0	0.001	0	0.00385	0	0.001	0	0.001	0	0.001	0	0.008
0	0	1	Female	48.14	0.0297	0	0.0231	0	0.0854	0	0.0226	0	0.0706	0	0.3591	1	0.0221	1	0.2367	1	0.0405	0	0.0561	0	0.0302	0	0.1074	1	0.0107	0	0.0477	1	0.0285	0	0.0372	0	0.04	1	0.0025	0	0.02435	0	0.0088	0	0.0044	0	0.00235	0	0.006
0	0	1	Female	44.78	0.0137	0	0.001	0	0.1203	0	0.001	0	0.0317	0	0.0227	0	0.0157	0	0.001	0	0.0417	0	0.0128	0	0.0269	0	0.001	0	0.001	0	0.001	0	0.0189	0	0.0197	0	0.054	1	0.001	0	0.47875	1	0.26035	1	0.001	0	0.001	0	0.013
0	0	1	Male	49.21	0.001	0	0.001	0	0.1134	0	0.0005	0	0.0471	0	0.0213	0	0.0148	0	0.0108	0	0.0441	0	0.0177	0	0.0136	0	0.0054	0	0.0034	0	0.0055	0	0.5151	1	0.1236	0	0.0911	1	0.0141	0	0.03175	0	0.0141	0	0.004	0	0.0069	1	0.013
0	0	1	Male	82.58	0.0093	0	0.001	0	0.0957	0	0.0579	0	0.0154	0	0.0041	0	0.0086	0	0.007	0	0.0782	0	0.044	0	0.0164	0	0.0163	0	0.0072	0	0.0051	0	0.0153	0	0.0278	0	0.0056	0	0.0028	0	0.00625	0	0.001	0	0.0025	0	0.001	0	0.014
[truncated: 4 more columns]
